# Supplementary material for: Internal Transcribed Spacer and 16S Amplicon Sequencing Identifies Microbial Species Associated with Asbestos in New Zealand
Source: Genes (Basel). 2023 Mar 16;14(3):729. doi: 10.3390/genes14030729 (PMC10048439; doi:10.3390/genes14030729)
Supplement: Supplementary file 1 [file genes-14-00729-s001.zip]

Archive with 1 entries (1 files):
- genes-2236387-supplementary.pdf
